# Supplementary material for: Biomarkers and novel therapeutic approaches for diffuse large B-cell lymphoma in the era of precision medicine
Source: Oncotarget. 2020 Nov 3;11(44):4045–73. doi: 10.18632/oncotarget.27785 (PMC7646825; doi:10.18632/oncotarget.27785)
Supplement: Supplementary file 2 [file oncotarget-11-4045-s002.xlsx]

## Sheet: Supplementary Table 1
Supplementary Table 1: List of the diagnostic assays and antibodies that are utilized in the detection of DLBCL and/or its biomarkers
Product Name	Manufacturer	Market Status/	Source	Isotype	Application	Test Interpretation	Reference
		Type
Anti-BCL-2, Clone EP36	Biogenex (Fremont, CA)	IVD (in vitro diagnostic)	Rabbit	IgGI	IHC (Immunohistochemistry)	Increased expression is associated with poor prognosis and reduced survival.	[1]
Anti-BCL-6, Clone LN22	Biogenex (Fremont, CA)	IVD	Mouse	IgG	IHC	Increased BCL-6 expression has been shown to indicate prolonged survival. Presence of BCL-6 without MUM1 indicates GCB.	[2]
Anti-CD10, Clone 56C6	Biogenex (Fremont, CA)	IVD	Mouse	IgGI	IHC	CD10 is expressed in 25-50% of DLBCLs and is associated with poorer prognosis. CD10 positivity with or without BCL-6 and lack of MUM1 indicates GCB.	[4]
Anti-Human Ki-67, Clone EP5	Biogenex (Fremont, CA)	IVD	Rabbit	IgG	IHC	For non-GCB DLBCL patients with high Ki-67 expression, the survival benefit from R-CHOP therapy is limited. Survival and progression-free survival is reduced in patients with high Ki-67 expression.	[5, 6]
Anti-Mum/IRF4	Biogenex (Fremont, CA)	IVD	Rabbit	IgG	IHC	Increased expression is associated with poorer clinical outcome.	[7, 8]
Anti-CD20 (B cell), Clone L-26	Biogenex (Fremont, CA)	IVD	Mouse	IgG2a Kappa	IHC	Reduced CD20 expression is associated with inferior survival.	[9, 10]
CD5 (EP77) Rabbit Monoclonal Antibody	Sigma-Aldrich (St. Louis, MO)	IVD (GMP)	Rabbit	IgG	IHC	Reacts with a range of neoplastic B-cells, including a subset (~10%) of DLBCL. CD5-positive DLBCL has a poor prognosis and high incidence of central nervous system relapse.	[11, 12]
CD138 (EP201) Monoclonal Rabbit Anti-Human	Diagnostic Biosystems (Pleasanton, CA)	IVD	Rabbit	IgG	IHC	Positive expression of CD138 was associated with poor overall survival.	[13, 14]
CD79A/B (RP 125) Polyclonal Rabbit Anti-Human	Diagnostic Biosystems (Pleasanton, CA)	IVD	Rabbit	N/A	IHC	CD79 A positivity for >90% cells favors DLBCL diagnosis.	[15]
CD3 (SP7) Rabbit Monoclonal Antibody	Diagnostic Biosystems (Pleasanton, CA)	IVD	Rabbit	IgG	IHC	CD3 is a T cell specific marker, usually negative in DLBCL but a few DLBCL cases report positive expression.	[16]
CD45 (EP68) Monoclonal Rabbit Anti-Human	Diagnostic Biosystems (Pleasanton, CA)	IVD	Rabbit	IgG	IHC	Usually positive, negative in 30% of anaplastic and immunoblastic variants.	[17]
CD30 (EP154) Monoclonal Rabbit Anti-Human	Diagnostic Biosystems (Pleasanton, CA)	IVD	Rabbit	IgG	IHC	CD30 expression indicates a favorable prognosis in DLBCL including superior survival and progression free survival.	[18, 19]
BCL2 Break Apart FISH Probe Kit	CytoTest (Rockville, MD)	FDA-ASR diagnostic kit	N/A	N/A	FISH	Kit detects rearrangements on chromosome band 18q21. Normal: 2 orange green patterns Abnormal: other patterns	[20]
BCL6 Break Apart FISH Probe Kit	CytoTest (Rockville, MD)	FDA-ASR diagnostic kit	N/A	N/A	FISH	Kit detects rearrangements on chromosome band 3q27. BCL6 gene aberrations are abundant in several lymphoma types but are most commonly detected in DLBCL. Low BCL6 expression has been associated with poor clinical prognosis, whereas high expression of BCL6 is generally considered a sign of better clinical outcome.	[21]
DLBCL FISH Panel	Knight Diagnostic Laboratories (Portland, OR)	Approved for clinical use	N/A	N/A	FISH	Panel detects the most prognostically significant abnormalities: t(14;18) and disruption of BCL2 (18q21.33), disruption of MYC (8q24), disruption of BCL6 (3q27), t(11;14) and t(8;14)	[22]
HTG EdgeSeq Lymphoma Panel	HTG Molecular (Tucson, AZ)	RUO	N/A	N/A	Next generation sequencing	Panel measures expression of 93 genes frequently assessed in lymphomas.	[23]
FOXO1 Break Apart FISH Probe Kit	CytoTest (Rockville, MD)	FDA-ASR diagnostic kit	N/A	N/A	FISH	Kit detects rearrangements on chromosome band 13q14.11. Normal: two orange green patterns Abnormal: other patterns	[24]
JAK2 Break Apart FISH Probe Kit	CytoTest (Rockville, MD)	FDA-ASR diagnostic kit	N/A	N/A	FISH	Kit detects rearrangements on chromosome band 9p24.1. Normal: 2 fluorophore, CytoOrange and CytoGreen Abnormal: other patterns	[25]
MDM2 Break Apart FISH Probe Kit	CytoTest (Rockville, MD)	FDA-ASR diagnostic kit	N/A	N/A	FISH	Kit detects MDM2 gene on chromosome band 12q15. Normal: two orange and two green patterns Abnormal: other patterns	[26]
PTEN Break Apart FISH Probe Kit	CytoTest (Rockville, MD)	FDA-ASR diagnostic kit	N/A	N/A	FISH	Kit detects copy number changes on chromosome band 10q23.	[27]
						Normal: two orange and two green patterns
						Abnormal: other patterns
RB1 Break Apart FISH Probe Kit	CytoTest (Rockville, MD)	FDA-ASR diagnostic kit	N/A	N/A	FISH	Kit detects RB1 and LAMP1 genes located on chromosome bands 13q14.2 and 13q34.	[28]
						Normal: two orange and two green patterns
						Abnormal: other patterns
TP53/CD37 Break Apart FISH Probe Kit	CytoTest (Rockville, MD)	FDA-ASR diagnostic kit	N/A	N/A	FISH	Kit detects rearrangements on CD37 genes located on chromosome bands 17p13.1 and 19q13.33.	[29]
						Abnormal expression of TP53 is observed in many tumor types. CD37 gene is up regulated in B-cell malignancies.
MYC Break Apart FISH Probe Kit	CytoTest (Rockville, MD)	FDA-ASR diagnostic kit	N/A	N/A	FISH	Kit detects the MYC gene located on chromosome band 8q24.21, along with number of chromosome 8 copies per cell.	[30]
						MYC activation generally associated with advanced tumor stages and is a prognostic indicator.
						MYC translocation and copy number increases are strongly associated with poor prognosis and shorter survival in DLBCL.
						It is also a good predictor of response to aggressive chemotherapy and resulting prolonged survival.
Vysis LSI BCL2 Break Apart FISH Probe Kit	Abbott Molecular	ASR	N/A	N/A	FISH	Kit detects rearrangements at BCL2 locus on chromosome 18q21.	[31]
	(Des Plaines, IL)					Abnormal: one orange, one green, and one fusion signal.
						T(14;18)(q32;q21) translocation involving IGH and BCL2 loci is observed in ~20% of DLBCL.
						BCL2 gene rearrangements shown to correlate with worse prognosis in non-germinal DLBCL.
Vysis LSI IGH/BCL2 Dual Color, Dual Fusion Translocation Probe	Abbott Molecular (Des Plaines, IL)	ASR	N/A	N/A	FISH	Kit detects juxtaposition of IGH locus and BCL gene sequences.	[32]
						Normal: two orange, two green signal pattern (2O2G)
						Abnormal: In a nucleus harboring a t(14;18), the most common pattern is one orange signal, one green signal and two orange/green fusion signals
Vysis LSI MYC Dual Color Break Apart Rearrangement Probe	Abbott Molecular (Des Plaines, IL)	ASR	N/A	N/A	FISH	Kit detects chromosomal rearrangements involving MYC gene region on chromosome 8q24	[33]
						Normal: two orange/green (yellow) fusion (2F) pattern
						Abnormal: one orange, one green, and one fusion pattern (1O1G1F) expected from a sample with a t(2;8), t(8;22) or t(8;14) having a breakpoint within the gap between the hybridization targets of LSI MYC probes.
						Translocations involving the MYC region have diagnostic and prognostic importance in B-cell malignancies.
						In ~5-10% of DLBCL, patients also have MYC region rearrangements, and detection of these rearrangements has been associated with a poor prognosis.
Vysis MDM2/CEP 12 FISH Probe Kit	Abbott Molecular (Des Plaines, IL)	ASR	N/A	N/A	FISH	Kit detects the copy number of LSI MDM2 probe target located at chromosome 12q15.	[34]
						Nuclei or metaphase chromosome sets lacking MDM2 amplification expected to exhibit 2 orange and 2 green signals.
						MDM2 amplification would exhibit more than 2 orange signals and amplification of centromere 12 would exhibit more than 2 green signals.
Aggressive B-Cell Lymphoma FISH Reflex, Tissue	ARUP Laboratories (Salt Lake City, UT)	DOH approved	N/A	N/A	FISH	Abnormal – t(14;18)(q32;q21) (IGH/BCL2 translocation) or other rearrangements involving BCL6 and/or MYC detected.	[35]
						Normal – t(14;18)(q32;q21) (IGH/BCL2 translocation) or other rearrangements involving BCL6 or MYC not detected.
Lymphoma (Aggressive) Panel by FISH	ARUP Laboratories (Salt Lake City, UT)	DOH approved			FISH	Abnormal – t(14;18)(q32;q21) (IGH/BCL2 translocation) or other rearrangements involving BCL6 and/or MYC detected. Normal – t(14;18)(q32;q21) (IGH/BCL2 translocation) or other rearrangements involving BCL6 or MYC not detected	[7, 8]
BCL6 (3q27) Gene Rearrangement by FISH	ARUP Laboratories (Salt Lake City, UT)	DOH approved	N/A	N/A	FISH	Abnormal – t(14;18)(q32;q21) (IGH/BCL2 translocation) or other rearrangements involving BCL6 and/or MYC detected.	[36]
						Normal – t(14;18)(q32;q21) (IGH/BCL2 translocation) or other rearrangements involving BCL6 or MYC not detected
IGH-MYC Fusion t(8;14) by FISH	ARUP Laboratories (Salt Lake City, UT)	DOH approved	N/A	N/A	FISH	Positive – presence of IGH-MYC t(8;14) translocation supports a diagnosis of BL or B-cell lymphomas with features intermediate between BL and DLBCL, depending on clinical presentation, morphology, and immunophenotyping.	[37]
						Negative – absence of the IGH-MYC t(8;14) translocation
MYC (8q24) Gene Rearrangement by FISH	ARUP Laboratories (Salt Lake City, UT)	DOH approved	N/A	N/A	FISH	Positive – presence of the IGH-MYC translocation supports a diagnosis of BL or B-cell lymphomas with features intermediate between BL and DLBCL.	[38]
						Negative – absence of any MYC rearrangements.
Lymphoma Phenotyping by Flow Cytometry	ARUP Laboratories (Salt Lake City, UT)	DOH Approved	N/A	N/A	Flow Cytometry	Antigens included:	[39]
						-T-cell: CD1, CD2, CD3, CD4, CD5, CD7, CD8, TCR α-β, TCR γ-δ, cytoplasmic CD3
						- B-cell: CD10, CD19, CD20, CD22, CD23, CD103, kappa, lambda, FMC7, cytoplasmic kappa, cytoplasmic lambda
						-Myeloid/ monocyte: CD11b, CD13, CD14 (Mo2), CD14 (MY4), CD15, CD33, CD64, CD117, myeloperoxidase
						-Miscellaneous: CD16, CD25,
						CD11c, CD30, CD34, CD38, CD41, CD42b, CD45, CD56, CD57, CD61, HLA-DR, glycophorin, TdT, bcl-2, ALK-1, CD123, CD138, CD200, CD26, CD45
						Antigens reported as positive or negative. Positive result will be reported as percentage. Interpretive comments are included that further characterize intensity patterns.
						Light-chain intensity will be reported as high, low, or restricted.
						Pattern of CD antigen testing will be interpreted with possible suggestions for further testing if indicated.
HTG EdgeSeq DLBCL Cell of Origin Assay (used to subtype DLBCL)	HTG Molecular (Tucson, AZ)	RUO	N/A	N/A	Gene expression-based assay	Assay provides a subtype classifier that identifies Activated B-Cell like (ABC), Germinal Center B-cell like (GCB) or “unclassified”. The classification software was trained and validated on over 250 samples previously sub-typed by microarray-based gene expression profiling.	[40]

## Sheet: Supplementary Table 2
Supplementary Table 2: List of key DLBCL biomarkers their normal functions and their role in diagnosis and prognosis for DLBCL along with their functional drug interactions of DLBCL
Biomarker	Class	Normal Function	Expression in DLBCL	Involved Pathway(s)	Interaction with DLBCL Drugs	Detection technique	References
AKT (PKB, Protein kinase B, AKT1m)	Protein	Involved in apoptosis, cell proliferation and transcription	Up-regulated	PI3K cascade, IL-9 and apoptotic signaling pathways	Perifosine and API-2 inhibits AKT pathway	IHC, PCR, FISH, WB	[41]
BCL2 (B cell lymphoma 2, PPP1R50)	Protein	Regulation of apoptosis	Translocation	PEDF induced signaling, TGF-Beta and ERK signaling	2,3-DCPE hydrochloride, ABT-199, ABT-263 (Navitoclax), ABT-737, and Apogossypolone (gossypol) inhibits BCL-2	IHC, PCR, FISH	[42]
BCL6 (BCL5, BCL6A, LAZ3, ZBTB27, ZNF51, B cell lymphoma 6)	Gene	Transcriptional suppressor of genes related to differentiation, cell cycle, and apoptosis	Translocation	IL-4 mediated signaling events, B cell receptor/FoxO signaling pathway	Rituximab inhibits B cell receptor signaling	IHC, PCR, FISH	[43]
BAFF-R (TNFRSF13C)	Gene	Enhances B cell survival and regulates B cell population	Up-regulated	PEDF induced signaling, TNF, AKT and TGF-Beta signaling	Anti-BAFF antibody has therapeutic application against Systemic Lupus erythematosus and is under investigation for DLBCL	IHC, PCR, FISH	[44]
BTK (AGMX1, AT, ATK, BPK, IMD1, PSCTK1, XLA, Bruton tyrosine kinase)	Gene	Involved in B cell maturation and mast cell activation	Up-regulated	PEDF, TGF-Beta, AKT and immune response Fc epsilon RI signaling pathway	Ibrutinib activates NF- kB following B cell receptor stimulation, BTK inhibitor’s CC292, ACP-196, and 0N04089 are under clinical investigation	IHC, PCR, FISH, ELISA, Quantibody array	[45, 46]
CARD11 (BENTA, BIMP3, CARMA1, IMD11, PPBL, caspase recruitment domain family member 11)	Protein	Cytoplasmic scaffolding protein	Mutated or deleted	B cell receptor signaling pathway (KEGG)	BCR wildtype tumors with CARD11 mutations have shown resistance to ibrutinib and sotrastaurin, OTX015 selectively induced apoptosis in ABC-DLBCL, bearing wild-type TP53 and mutations in MYD88, CD79B and/or CARD11	IHC, PCR, FISH	[47]
cMYC (MRTL, MYCC, bHLHe39, MYC, v-myc avian myelo-cytomatosis viral oncogene homolog)	Protein	Controls DNA replication, causes B cell proliferation, regulates cell growth and apoptosis	Translocation	ERK, PEDF Induced signaling and ErbB signaling pathway	Covalent inhibitor of cyclin dependent kinase 7 (CDK7) inhibit MYC	IHC, PCR, FISH	[48]
CREBBP (CREB binding protein)	Protein coding gene	Acetylates histones and non-histone proteins	Mutated or deleted	Inactivating mutations of acetyltransferase genes	Mocetinostat inhibits histone deacetylase	IHC, PCR, FISH	[49]
CDK4 (Cell division protein kinase 4, CMM3)	Gene	Catalyzes cell cycle G1 phase progression	Up-regulated	Cell cycle regulation, CDK-mediated phosphorylation and removal of Cdc6	AZD-5438, Purvalanol A, Purvalanol B, Flavopiridol, AT-7519, PD-0332991, and LEE011 (in clinical trials) inhibit CDKs	IHC, PCR, FISH	[50]
CD5 (LEU1, T1, CD5 molecule)	Protein	Cell differentiation antigen expressed on thymocytes, T cells, and B cells	Up-regulated	B cell receptor signaling pathway, hematopoietic cell lineage	Zolimomab aritox (anti-CD5) investigated for the treatment of systemic lupus erythematosus and graft-versus-host disease, needs further research	IHC, PCR, FISH, flow cytometry	[51, 52]
CD10 (NME, CALLA, NEP, SFE, membrane metallo-endopeptidase)	Protein	Inactivates peptide hormones and degrades amyloid beta peptides	Up-regulated	Renin-Angiotensin System, NF-kB and B cell development pathways	Needs further research	IHC, PCR, FISH, Flow Cytometry	[53, 54]
CD20 (MS4A1, B1, Bp35, MS4A2, S7, membrane spanning 4-domains A1)	Gene	Involved in B cell activation and proliferation	Up-regulated	B cell development pathways, PI3K cascade, Immune response NFAT during immune response	Ibritumomab, Rituximab and Tositumomab inhibits CD20	IHC, PCR, FISH	[55]
CD56 (NCAM1, MSK39, NCAM, neural cell adhesion molecule 1)	Protein	Involved in neuron-neuron adhesion, outgrowth of neurites and neurite fasciculation	Down-regulated	Interferon and NCAM signaling for neurite out-growth, Cardiac progenitor differentiation	Ac2-26, Heparin Sodium Salt, and Arginylglycylaspartic acid peptide inhibits CD56	IHC, PCR, FISH	[56]
CD58 (lymphocyte function-associated antigen 3, LFA3)	Gene	Binds to CD2 (LFA-2) on T cells and is important in strengthening the adhesion between the T cells and professional antigen presenting cells	Genetic inactivation	T cell Co-signaling pathway	Needs further research	IHC, PCR, FISH	[57]
CD79A/B (IGA, MB-1, CD79a molecule/AGM6, B29, IGB, CD79b molecule)	Gene	Required to initiate signal transduction cascade activated by binding of antigen to the B-cell antigen-receptor complex	Up-regulated	B cell receptor and GPCR signaling pathway (KEGG), Class I MHC mediated antigen processing and presentation	Sotrastaurin (STN) inhibits CD79A/B-mutated DLBCL in mouse xenograft, Ibrutinib kills ABC DLBCL cells that carry activating mutations in the BCR adaptor CD79	IHC, PCR, FISH, Flow Cytometry	[58]
CD138 (Syndecan-1, SYND1, SDC)	Gene	Mediate cell binding, cell signaling, and cytoskeletal organization	Up- regulated	WNT signaling pathway and hematopoietic stem cell differentiation pathways	Indatuximab ravtansine combined with lenalidomide-dexamethasone investigated for treatment of Multiple myeloma (MM)	IHC, PCR, FISH	[59]
CD274 (Programmed death-ligand 1, PD-L1, B7H1)	Protein	Type 1 transmembrane protein	Up- regulated	NF-kB and T cell Co-signaling pathway	Pembrolizumab is a blocking antibody of CD274 for metastatic Non-small cell lung cancer, Nivolumab blocks the interaction between PD-L1 (CD274) and PD-L2 in RCC, Melanoma and HL	IHC, PCR, FISH	[60]
EZH2 (ENX-1, ENX1, EZH1, EZH2b, KMT6, KMT6A, WVS, WVS2, Enhancer of Zeste Homolog2)	Gene	Catalyzes H3K27 tri-methylation and other histone methyltransferase activity	Mutated or deleted	Chromatin regulation and acetylation	GSK126, EPZ-6438 and E7438 inhibit EZH2	IHC, PCR, FISH	[61]
FOXO1 (FKHR, FKH1, Forkhead box O1, FOXO1A)	Gene	Maturation of peripheral B-cells and class-switch recombination through transcriptional regulation	Mutated or deleted	Interleukin, AKT and PI3K signaling pathways	Trifluoperazine’s off target activity may be related to export of FOXO1	IHC, PCR, FISH	[62]
FOXP1 (MFH, Forkhead box P1, HFKH1B, QRF1, Glutamine-rich factor 1 )	Gene	Essential transcriptional regulator of B-cell development	Up-regulated	WNT signaling pathway	FOXP1 directed therapeutic strategies being investigated	IHC, PCR, FISH	[63]
HLA-DR (MLRW, MHC Class II antigen DRA)	Protein coding gene	MHC class II cell surface receptor	Mutated or deleted	T-Helper Cell signaling pathway	Aspirin, indomethacin and sulindac induced several-fold the expression of HLA-DR	IHC, PCR, FISH	[64, 65]
IL-10 (CSIF, GVHDS, IL10A, TGIF, interleukin 10)	Protein	Cytokine synthesis inhibitory factor, stimulates proliferation and differentiation of T-cells	Up-regulated	PEDF, AKT, ERK, TGF-Beta signaling pathway	Lenalidomide increases tumor cell apoptosis and enhances IL-10, Ibrutinib and Fostamatinib have shown to decrease IL-10 levels	IHC, FISH, PCR, ELISA, Quantibody Array	[66]
JAK2 (JTK10, THCYT3, Janus kinase 2)	Gene	Non-receptor tyrosine kinase involved in cell growth, development, differentiation or histone modifications. Required in definitive erythropoiesis	Up- regulated	Interferon, Prolactin and Interleukin signaling pathway	Tofacitinib (FDA approved) and AG490 inhibit Janus kinase	IHC, PCR, FISH, WB	[66]
Ki67 (KIA, MIB-1, PPP1R105)	Protein	Necessary for cell proliferation and RNA transcription	Up- regulated	Cell cycle	COX 2 and CDK inhibitors decrease Ki67	IHC, PCR, FISH	[67]
LMO2 (LIM domain only 2, rhombotin-like 1, RBTN2, RHOM2, TTG2)	Gene	Regulate gene expression	Up-regulated	Embryonic and induced pluripotent stem cell differentiation pathways	Needs further research	IHC, PCR, FISH	[68]
MDM2 (ACTFS, HDMX, hdm2, MDM2 proto-oncogene)	Protein	Mediates ubiquitination of p53	Up-regulated	PI3K cascade signaling, CDK-mediated phosphorylation and removal of Cdc6	AMG232, JNJ-26854165 and Nutlin-3 inhibits MDM2-p53 interaction	IHC, PCR, FISH	[69]
MEF2B (XMEF2, myocyte enhancer factor 2B)	Binding/transcription factor	Interacts with MyoD family of transcriptional activators	Mutated	Immune response function of MEF2 in T lymphocytes	Needs further research	IHC, PCR, FISH, whole-genome and/or whole-exome sequencing	[66]
MLL2 (KMT2D, AAD10, ALR, CAGL114, KABUK1, KMS, MLL4, TNRC21, lysine methyl- transferase 2D)	Gene	Provides instructions for making lysine-specific histone methyltransferase 2D	Down-regulated	WNT and GPCR signaling, deactivation of the beta-catenin trans-activating complex, lysine degradation	EPZ004777 inhibits DOT1L and selectively kills MLL rearranged leukemia cells	IHC, PCR, whole-genome and/or whole-exome sequencing	[66]
MUM1 (mutated melanoma-associated antigen 1, multiple myeloma oncogene 1, IRF4)	Gene	Involved in DNA damage response, facilitates damage-induced chromatin changes	Up-regulated	Involved in the DNA damage response pathway, required for efficient DNA repair and cell survival	Needs further research	IHC, PCR, FISH, whole-genome and/or whole-exome sequencing	[66]
MYD88 (myeloid differentiation primary response 88)	Protein	Regulation of Toll-like receptor signaling pathways	Mutated or deleted	Toll-Like receptor signaling pathway	IRAK kinase inhibitor target MYD88	IHC, PCR, FISH	[66]
Micro RNAs (miRNAs)	Non coding RNA	Regulate gene expression at the post transcriptional level	miR-155, miR-21, miR-221, miR-222, miR-146a, miR-363 and miR-518a are highly expressed in the ABC DLBCL; miR-421 is highly expressed in GCB-DLBCL	Crucial role in many biological processes such as cell differentiation and homeostasis. Extends to cancer initiation, progression, pathogenesis, and treatment	Needs further research	FFPE, qRT-PCR	[70, 71]
mTOR1/2 (FRAP, FRAP1, FRAP2, RAFT1, RAPT1, SKS, mechanistic target of rapamycin)	Protein	Activates translation of proteins	Mutated or deleted	Insulin receptor, PI3K and mTOR signaling cascade pathway	Rapamycin, CC1-779 and RAD-001 inhibit mTOR pathway	IHC, PCR, FISH	[66]
Nuclear factor kappa beta (NF-kB, p105 → p50, p100 → p52, P65, EBP1)	Protein	Controls DNA transcription, cytokine production, and cell survival	Up-Regulated	NF-kB signaling pathway	Bortezomib inhibits NF-kB by blocking IkBk degradation, BTK inhibitor Ibrutinib activates NF-kB following B cell receptor stimulation	IHC, PCR, FISH	[47]
NOTCH1 (9930111A19Rik, Mis6, N1, Tan 1, lin-12, AOS5, AOVD1, hN1)	Gene	Plays a role in developmental processes through determining cell fate	Mutated	Pre-NOTCH expression and processing, NOTCH signaling pathway	Under clinical investigation	IHC, PCR, FISH, Whole transcriptome sequencing	[66]
PI3K	Protein coding gene	Plays an important role in controlling proliferation and survival of tumor cells	Up- Regulated	PI3K cascade pathway	LY294002, PX-866, Perifosine and KRX-0401(in phase 3 clinical trial) inhibit PI3K	IHC, PCR, FISH	[72]
p21 (CDKN1A, CAP20, CDKN1, CIP1, MDA-6, P21, SDI1, WAF1, p21CIP1, cyclin-dependent kinase inhibitor 1A)	Protein	Plays an important role in cytoskeleton dynamics, cell adhesion, migration, proliferation, apoptosis, mitosis, and in vesicle-mediated transport processes	Up- Regulated	Intracellular signaling pathways downstream of integrins and receptor-type kinases	Terameprocol inhibited p21(WAF1), expression in Nalm-6 cells exposed to Vorinostat in acute lymphoblastic leukemia inducing apoptosis	IHC, PCR, FISH	[73]
PTEN (10q23del, BZS, CWS1, DEC, GLM2, MHAM, MMAC1, TEP1, phosphatase and tensin homolog)	Gene	Tumor suppressor	Mutated or deleted	PI3K cascade signaling pathway	LY294002 selectively targeted PTEN- deficient GCB-DLBCL cells, several drugs under clinical investigation	IHC, PCR, FISH	[66]
PTPN1 (PTP1B, Protein Tyrosine phosphatase non-receptor type 1)	Gene	Somatic coding-sequence	Nonsense, missense, frame shift changes and deletions	Interferon alpha/beta and gamma signaling pathway	Under clinical investigation	IHC, PCR, FISH	[66]
RB1	Gene	Regulator of entry into cell division, tumor suppressor	Inactivated	CDK-mediated phosphorylation and removal of Cdc6, Cell cycle regulation	HDAC inhibitors increase RB1 expression in myeloid derived suppressor cells	IHC, PCR, FISH	[74]
SOCS1 (CIS1, CISH1, JAB, SOCS-1, SSI-1, TIP3, suppressor of cytokine signaling 1)	Protein	Suppresses cytokine signaling	Mutated	Class I MHC mediated antigen processing and presentation, Prolactin, IL-2 and Interferon alpha/beta signaling pathways	Needs further research	IHC, PCR, FISH	[66]
SPIB	Protein	Transcription factor	Up- Regulated	NF-kB signaling, dendritic cells developmental lineage pathway	Lenalidomide down-regulates IRF4 and SPIB	IHC, PCR, FISH	[75]
STAT3 (ADMIO, APRF, HIES, signal transducer and activator of transcription 3)	Protein	Transcription activator	Up- Regulated	IL-2, IL-7, IL-9, IL-23 and CNTF signaling pathways, growth factors	WP1066 with Vorinostat has been tested against MCL. 6-amino-4-quinazoline, an NF-kB activation inhibitor may block IL-6 activation of MAPK and JAK/STAT pathways	IHC, PCR, FISH	[76-78]
STAT6 (signal transducer and activator of transcription 6, STAT6B, IL-4 STAT)	Gene	Signal transduction and activation of transcription	Up- Regulated	IL-2, IL-7, GPCR and CNTF signaling pathway	Indomethacin induces STAT6 independent pro-allergic effects	IHC, PCR, FISH	[79]
Tp53 (BCC7, LFS1, P53, TRP53, tumor protein p53)	Gene	Codes for tumor suppressor protein p53	Up- Regulated	ERK signaling, apoptotic pathways, CDK-mediated phos-phorylation and removal of Cdc6	Cyclic Pifithrin-alpha hydrobromide inhibits Tp53 and CP31398 di-hydrochloride stabilizes p53	IHC, PCR, FISH	[80, 81]
TET1 (ten-eleven translocation 1, LCX, MLL-TET1)	Protein	Regulation of B cell lineage, chromosome maintenance and DNA demethylation and repair	Mutated or deleted	Gene expression and WNT pathway	Sodium butyrate is associated with an increase in TET1 in a depression model	IHC, PCR, FISH	[82]
TNFA1P3 (A20, OTUD7C, TNFA1P2, AISBL, TNF alpha induced protein 3)	Protein	Tumor necrosis factor and NF-kB pathway inhibitor	Mutated or deleted	AKT, ERK, PAK, & NF-kB signaling pathway, PEDF induced signaling	Overexpression of ABINs inhibit NF-kB activation	IHC, PCR, FISH	[83]
TRAF3 (TNF receptor associated factor 3, CRAF1, CD40bp, CAP1)	Gene	Encodes a negative regulator of NF-kB and plays a central role in the regulation of B cell survival	Mutated or deleted	Signaling pathways leading to the production of cytokines and interferon, NF-kB/TNF and TLR signaling pathway	Bortezomib a clinical drug for multiple myeloma and MCL consistently induced up-regulation of the cell cycle inhibitor p21(WAF1) and induced the activation of NF-kB1	IHC, PCR, FISH	[84]
WNT	Gene	Modulates cell behavior and fate during development	Mutated	WNT and GPCR signaling	WNT inhibitor agonist are under clinical investigation	IHC, PCR, FISH, WB	[66]
TET2	Gene	DNA demethylation	Mutated	Regulation of DNA methylation	Mutated in high frequency in a wide variety of hematopoietic diseases. Loss of Tet2 in hematopoietic cells led to a specific and progressive enhancer hypermethylation phenotype associated with altered gene expression, increased rate of cell accumulation, and development of leukemia.	ChIP-seq and 5hmC-DIP-seq	[85-88]

## Sheet: Supplementary Table 3
Supplementary Table 3: Table describing the details of published and completed clinical trials on untreated and relapse/refractory form of DLBCL where therapeutic agents were tested as single agents or in combination.
Untreated DLBCL
Drug	Drug mechanism	Condition	Toxicity	No. of patients	Phase	CR	PR	OS	ORR	PFS	Year	Reference/
												clinical trial#
Rituxan (Rituximab) + Lenalidomide	Anti-CD20 antibodies; direct anti-tumor effect, immuno-modulatory role, tumor cell apoptosis	After standard chemotherapy in patients with DLBCL	Arm 1: Fatigue, diarrhea, neutropenia	Arm I (22 patients): Lenalido-mide Arm II (22): Lenalidomide & Rituximab IV	2	N/A	N/A	N/A	N/A	At 1 YR; Arm I: .818	2016	[89] NCT007652
			Arm 2: No toxicity							Arm II: .757
Bendamustine Combined With Rituximab	Alkylating agent; CD20 antibody	Untreated DLBCL	Anemia, febrile neutropenia, nausea, vomiting, constipation	61	2	N/A	N/A	N/A	0.7	N/A	2016	[90] NCT00831597
Epratuzumab + Rituxan (Rituximab) +chemotherapy	Unlabeled anti-CD22 monoclonal antibody+anti-CD20 monoclonal antibody +chemotherapy	Untreated stage II, stage III, or stage IV DLBCL	Neutropenia,vomiting, fatigue, pneumonia, leukocyte decreased, thrombosis	107	2	0.67	0.2	89% at 12 mos; 81% at 24 mos	0.95	85% at 12 mos; 77% at 24 mos	2015	[91] NCT00301821
ACVBP + Rituximab	Intensive chemotherapy + anti-CD20 antibody	Untreated patients aged 18 to 59 years with high-risk DLBCL	Febrile neutropenia, nausea, vomiting, constipation	128	2	0.58	N/A	0.46	N/A	0.49	2015	[92] NCT00144807
Combination chemo + rituximab	Anti-CD20 antibodies, chemotherapy	Newly diagnosed AIDS-related B-cell NHL	Anemia, febrile neutropenia, vomiting, dyspnea, constipation	43	2	0.475	0.2	62% (at 25.5 month follow up)	N/A	N/A	2014	[93] NCT00389818
Combination Chemotherapy, Rituximab & Bevacizumab	Chemotherapy + anti-CD20 antibodies + monoclonal antibody against VEGF-A	Older patients with stage II-IV DLBCL	Febrile neutropenia, thrombosis, embolism, anorexia, fatigue	73	2	0.3437	0.3125	N/A	0.6562	77 % (at 1year) & 69 %(at 2 years)	2014	[94] NCT00121199
EPOCH + Concurrent Rituximab vs. EPOCH followed by Rituximab	Anti-CD 20 antibodies, +chemotherapy	HIV-associated stage I, stage II, stage III, or stage IV NHL	CD4 count less than 50/microL had a high infectious death rate in concurrent arm	106	2	73%(EPOCH+ con-current rituximab), 55%(EPOCH f/by ribuximab)	N/A	N/A	N/A	N/A	2014	[95] NCT00049036
Dose dense chemotherapy & Rituximab	Anti-CD20 antibodies	Untreated DLBCL	Anemia, febrile neutropenia, nausea, vomiting, constipation	160	2	N/A	N/A	0.81	N/A	0.65	2014	[96] NCT01502982
Rituximab, Cyclophos-phamide, Gemcitabine hydrochloride, Prednisolone, Vincristine Sulfate (R-GCVP)	Anti-CD20 antibodies	Untreated DLBCL	Anemia, febrile neutropenia, vomiting, constipation	62	2	Group 1: 44.4%; Group 2: 17.1%	N/A	55.8% after 24 mos	N/A	0.498	2014	[97] NCT00971763
VELCADE, Rituximab, Cyclophos-phamide, Doxorubicin, & Prednisone (VRCAP) or Rituximab, Cyclophos-phamide, Doxorubicin, Vincristine, & Prednisone (R-CHOP)	V (proteasome inhibitor) + anti CD20 antibodies +chemotherapy	Newly diagnosed non-germinal center B-cell subtype of DLBCL (stage II-IV)	Febrile neutropenia, pyrexia, anemia, constipation, fatigue, peripheral sensory neuropathy	164	2	64.5% (VRCAP) vs. 63.5% RCHOP	28.9% VR-CAP) vs. 35.1%(R-CHOP)	94.1% (VR-CAP) vs. 84.2%(R-CHOP)	93.4% (VR-CAP) vs. 98.6% (R-CHOP)	78.9% (VR-CAP) vs. 83.9% (R-CHOP)	2013	[98] NCT01040871
Bortezomib + CHOP every 2 weeks	Proteasome inhibitor + chemotherapy	Advanced stage DLBCL	Anemia, febrile neutropenia, thrombocytopenia, fatigue, vomiting, nausea, sensory neuropathy	49	1/2	0.653	N/A	N/A	0.653	N/A	2013	[99] NCT00379574
Cyclophos-phamide, Doxorubicin. Vincristine, Prednisone, Epirubicin, Vinblastine, Rituximab, G-CSF	Chemo-immunotherapy	Elderly Patients (>65 Years), DLBCL		226	3	0.7	N/A	N/A	N/A	46% & 48% for R-mini CHOP & R-CHOP, respective-ly	2013	[100] NCT01148446
Flavopiridol	Cyclin dependent kinase inhibitor	Untreated DLBCL	Myelo-suppression, infections, diarrhea, fatigue	28	1/2	0.53	0.11	24-27 mos	0.64	2 months	2012	[101] NCT00445341
Rituximab	V (proteasome inhibitor) + anti CD20 antibodies +chemotherapy	Untreated DLBCL	constipatio, fatigue, peripheral sensory neuropathy	524	4			2-5	0.86	2-5 years	2005	[102] NCT00118209
Cyclophosphamide
Doxorubicin
Vincristine Prednisone Etoposide Filgrastim Pegfilgrastim
Obinutuzumab		Untreated DLBCL	neutropenia, infusion-related reactions nausea and constipation	1418	3					3 Years	2011	[103]
Rituximab (R) plus CHOP (cyclophosphamide, doxorubicin, vincristine, prednisone)
Relapsed/Refractory DLBCL
Drug	Drug mechanism	Condition	Toxicity	No. of patients	Phase	CR	PR	OS	ORR	PFS	Year	Clinical trial #
Ibrutinib (PCI-32765)	Bruton's Tyrosine Kinase inhibitor	Relapsed or refractory DLBCL	Anemia, febrile neutropenia, nausea, vomiting, constipation	78	2	N/A	0.37	N/A	N/A	N/A	2016	[104] NCT01325701
MK2206	AKT inhibitor	Recurrent or relapsed in ABC (activated B cell-like) DLBCL	Leucopenia, anemia, rash	59	2	N/A	N/A	0.2	0.2372	N/A	2015	[105] NCT01258998
Brentuximab Vedotin	Chimeric monoclonal antibodies against CD30	Relapsed or refractory DLBCL	Grade 3 neutropenia (14%), peripheral sensory neuropathy (9% each)	176	2	0.17	0.27	N/A	0.44	Median PFS -16.6 months	2015	[106] NCT01421667
Ofatumumab	Anti-CD20 antibodies	Relapsed/progressive DLBCL Ineligible for (TI) or relapse/pro-gression after transplant	Neutropenia, leucopenia, lymphopenia. thrombo-cytopenia	81	2	4.35% (TI), 2.47%(PT)	8.64%(TI), 5.53%(PT)	N/A	0.1111	2.6 months	2015	[107] NCT00622388
Everolimus + Rituximab	mTOR-inhibitor + anti CD20 antibodies	Relapsed or refractory DLBCL	Neutropenia, anemia, thrombo-cytopenia (grade 3 to 4)	26	2	0.125	0.25	0.37	0.38	8.1months	2014	[108] NCT00869999
wCCI-779 (temsirolimus)	mTOR-inhibitor	Recurrent or refractory B-Cell NHL	Fever, anemia, leucopenia, desquamating rash, pneumonitis	89	2	0.281	0.156	7.2 mos	0.8781	2.6 mos	2014	[109] NCT00290472
Sunitinib	Receptor tyrosine kinase inhibitor	Relapsed or Refractory DLBCL	Limb edema, HTN, anorexia, constipation, diarrhea	19	2	N/A	N/A	N/A	N/A	N/A	2014	[110] NCT00392496
Rituximab after stem cell transplant	Anti-CD20 antibodies	Relapsed DLBCL	Grade 3 to 4 neutropenia, delayed B-cell recovery, low IgG	35	2	N/A	N/A	88% after 2 Y	N/A	N/A	2014	[111] NCT00225212
Oblimersen Sodium+ Rituximab	Antisense oligonucleo-tide that down regulates bcl-2 mRNA regulation; anti-CD20 antibody	Recurrent B- cell NHL	Fatigue, neutropenia, fever	48	2	0.238	0.1904	N/A	0.4284	N/A	2014	[112] NCT00054639
Everolimus + Rituximab	Oral mTOR inhibitor + chemotherapy	Relapsed/Refractory DLBCL	Leukocytosis, neutropenia, viral hepatitis, hyper-uricemia	26	2	N/A	N/A	0.37	N/A	N/A	2014	[108] NCT00869999
SyB L-0501 (bendamustine)+ Rituximab	Alkylating agent+anti-CD20 monoclonal antibodies	Relapsed or refractory DLBCL	Pneumonia, nausea, constipation, neutropenia, anemia, thrombo-cytopenia, decreased IgG, IgA	63	2	0.373	0.254	N/A	0.627	200 days	2013	[113] NCT01118845

## Sheet: Supplementary Table 4
Supplementary Table 4: Table describing the status of ongoing clinical trials registered with NIH at clinicaltrials.gov for DLBCL
Drug(s)	Drug(s) mechanism	Condition	No. of patients	Phase	Reference/	First received year	Status
					clinical trial number
RD-EPOCH-21 + R-mNHL-BFM-90 with and without auto-SCT	Chemotherapy	Newly diagnosed DLBCL	300	3	NCT02842931	2016	Recruiting
Denintuzumab Mafodotin (SGN-CD19A) + RCHOP or RCHP vs. RCHOP	Chemotherapy	DLBCL and follicular lymphoma Grade 3B	160	2	NCT02855359	2016	Recruiting
MOR208 + Bendamustine vs. Rituximab + Bendamustine	Anti-CD19 /Alkykating agent/Anti-CD20	Relapsed or refractory DLBCL	330	2/3	NCT02763319	2016	Recruiting
CHOP-21 + Obinutuzumab + Ibrutinib	BTK (bruton tyrosine kinase) inhibitor + anti-CD 20 antibodies + chemotherapy	Newly diagnosed DLBCL	90	2	NCT02670317	2016	Recruiting
MOR00208 + Lenalidomide	Anti-CD19 antibody	Relapsed or refractory DLBCL	80	2	NCT02399085	2015	Recruiting
Selinexor (KPT 330)	SINE™ XPO1 antagonist	Relapsed or refractory DLBCL	200	2b	NCT02471911	2015	Recruiting
Metformin + RCHOP	AMPK upregulator + chemotherapy	Previously untreated DLBCL	30	2	NCT02531308	2015	Recruiting
Lenalidomide, Obinutuzumab, Polatuzumab Vedotin	Anti-CD20	Relapsed or refractory DLBCL	116	1	NCT02600897	2015	Recruiting
Ibrutinib Before and After Stem Cell Transplant (BEAMi or CBVi)	BTK (bruton tyrosine kinase) inhibitor + chemotherapy	Relapsed or refractory DLBCL	302	3	NCT02443077	2015	Not yet recruiting
Lenalidomide and Rituximab (LR)-ESHAP	Immuno-modulating agent+ chemotherapy	Relapsed or refractory DLBCL	48	1/2	NCT02340936	2015	Active, not recruiting
LR-GEM vs. R-GEM-P (Gemcitabine, Methylprednisolone, Rituximab, Cisplatin, Lenalidomide)	Immuno-modulating agent + chemotherapy	Second-line treatment of DLBCL	92	2	NCT02060656	2014	Unknown
Ibrutinib + chemotherapy	I (BTK inhibitor), chemotherapy	Relapsed or refractory DLBCL	24	1	NCT02219737	2014	Recruiting
Ibrutinib (+) Lenalidomide, +/- Rituximab	BTK (bruton tyrosine kinase) inhibitor + immunomodulary agent+ anti-CD20 antibodies	Relapsed or refractory DLBCL	156	1b/2	NCT02077166	2014	Recruiting
Carfilzomib + RCHOP/CRCHOP	Proteasome inhibitor + anti-CD20 antibodies+ chemotherapy	Newly diagnosed DLBCL	50	1/2	NCT02073097	2014	Recruiting
Lansoprazole, Amoxicillin, Clarithromycin, Metronidazole	Anti-H. Pylori Therapy	Gastric DLBCL	30	2	NCT02388581	2014	Recruiting
Polatuzumab Vedotin (DCDS4501A) + Rituximab or (Obinutuzumab + Bendamustine)	Anti-CD20	Relapsed or refractory DLBCL	224	1/2	NCT02257567	2014	Recruiting
ABC294640	Sphingosine kinase 2 inhibitor	Relapsed or refractory DLBCL	33	1/2	NCT02229981	2014	Recruiting
Selinexor	SINE™ XPO1 antagonist	Relapsed or refractory DLBCL	200	2	NCT02227251	2014	Recruiting
(KPT-330)				1b
ACP-196	BTK (bruton tyrosine kinase) inhibitor	Relapsed or refractory de Novo Activated B-cell (ABC) Subtype of DLBCL	20	1b/2	NCT02112526	2014	Active, not recruiting
Ibrutinib and Lenalidomide With Dose Adjusted EPOCH-R	I (bTK inhibitor), L (immunomodulary agent), and chemotherapy	Relapsed or refractory DLBCL	56	1/2	NCT02142049	2014	Active, not recruiting
Carfilzomib, Rituximab, Ifosfamide, Carboplatin, and Etoposide (R-ICE)	Proteasome inhibitor + chemotherapy	Relapsed or refractory DLBCL	73	2	NCT01959698	2013	Recruiting
Rituximab and combination chemotherapy with or without Lenalidomide	R (monoclonal antibodies), L (immunomodulary agent) and chemo-therapeutic agents	Newly Diagnosed Stage II-IV DLBCL	345	1/2	NCT01856192	2013	Recruiting
AEB071 and Everolimus	AEB071 (protein kinase C inhibitor) and Everolimus (mTOR inhibitor)	CD79-mutant or ABC Subtype DLBCL	31	3	NCT01854606	2013	Active, not recruiting
R-CEOP-90, R-CEOP-70 vs. R-CHOP-50	Chemotherapy	DLBCL and follicular lymphoma Grade 3B	600	2	NCT01852435	2013	Active, not recruiting
131I-rituximab	Radio-immunotherapy	Relapsed or refractory DLBCL	24	2	NCT01676558	2012	Recruiting
Bendamustine and Ofatumumab	Alkylating agent+anti-CD20 monoclonal antibodies	Newly diagnosed DLBCL patients who are poor candidates for R-CHOP chemotherapy	21	1/2	NCT01626352	2012	Active, not recruiting
Valproate as first-line therapy in combination with Rituximab and CHOP	V; anti-convulsive, others; chemotherapy	Previously untreated DLBCL	50	2	NCT01622439	2012	Active, not recruiting
Panobinosta (LBH 589) + rituximab	Histone deacetylase inhibitor +anti-CD20 antibodies	Relapsed or refractory DLBCL	42	2	NCT01238692	2010	Active, not recruiting
Bendamustine + rituximab	Alkylating agent+ anti-CD20 monoclonal antibodies	Older patients with previously untreated DLBCL	37	1	NCT01234467	2010	Active, not recruiting
Bortezomib + RICE chemotherapy	B (proteasome inhibitor) and chemotherapy	Relapsed or refractory DLBCL	6	2/3	NCT01226849	2010	Active, not recruiting
Lenalidomide (Revlimid ®) vs. Gemcitabine OR Oxaliplatin OR Rituximab OR Etoposide	L; immuno-modulary, antineoplastic and antiangiogenic	Relapsed or refractory DLBCL	111	2	NCT01197560	2010	Active, not recruiting
Dasatinib (sprycel)	Anti-neoplastic	Relapsed or refractory DLBCL	21	2	NCT00918463	2009	Unknown
Bendamustine + rituximab	Alkylating agent + anti-CD20 monoclonal antibodies	Relapsed or refractory DLBCL	61	3	NCT00831597	2009	Completed
RAD001 (Everolimus) vs. placebo	mTOR-inhibitor	Patients with DLBCL of RAD001 vs. matching placebo after patients have achieved complete response with first-line Rituximab-chemotherapy (PILLAR2)	741	1/2	NCT00790036	2008	Completed
Vorinostat in combination with Cyclophosphamide, Etoposide, Prednisone and Rituximab	Histone deacetylase inhibitor + anti-CD20 antibodies +chemotherapy	Elderly patients with relapsed DLBCL	59	3	NCT00667615	2008	Active, not recruiting
Avelumab In Combination Regimens That Include An Immune Agonist, Epigenetic Modulator, CD20 Antagonist and/or Conventional Chemotherapy in Patients With Relapsed or Refractory Diffuse Large B-cell Lymphoma (R/R DLBCL)	Investigational fully human anti-PD-L1 monoclonal antibody	Relapsed Or Refractory Diffuse Large B-cell Lymphoma (DLBCL) Javelin DLBCL	500	2b/3	NCT02951156	2016-10-19	Recruiting
	Other Name: MSB0010718C			2
Ublituximab + TGR-1202 and TGR-1202 Alone	Anti-CD 20 Antibody + PI3K delta inhibitor	Previously Treated UNITY-DLBCL.	200	2	NCT02793583	2016	Recruiting
		Evaluate the safety and efficacy of a study drug called TGR-1202 in combination with another study drug called ublituximab compared to TGR-1202 alone as a possible treatment for Diffuse Large B-cell Lymphoma (DLBCL) that has come back or that has not responded to standard treatment.		2
DA-EPOCH-Rituximab/Metformin (RM)	Chemotherapy+Anti-CD 20 antibody/AMPK Upregulator	Double Hit Lymphoma (DLBCL)	28	2	NCT02815397	2016	Recruiting
		Evaluating the Efficacy and Safety of Metformin in Combination With Standard Induction Therapy (DA-EPOCH-R) for Previously Untreated C-myc+ Diffuse Large B-Cell Lymphoma		2/3
Brentuximab Vedotin, Rituximab, and DA-CHP	BTK (bruton tyrosine kinase) inhibitor + anti-CD 20 antibodies + chemotherapy	Elderly Patients With DLBCL) (BV mini CHP)	24	2	NCT02734771	2016	Recruiting
CAR T-cell therapy tisagenlecleucel	T-cells are engineered to target CD19 receptors on the cancerous B cells	Adult patients with relapsed or refractory DLBCL	130	2	NCT02445248	2015	Active, not recruiting
(Formely CTL019)
Bortezomib + GDP	B (proteasome inhibitor) and chemotherapy	Refractory and Relapsed Non-GCB DLBCL	30	2	NCT02542111	2015	Recruiting
Bortezomib (+/-) R-DHAP / BR-DHAP	B (proteasome inhibitor)/ Anti-CD 20 and chemotherapy	Refractory /Recurrent DLBCL. Patients Eligible to Transplantation	108	2	NCT01805557	2013	Recruiting
DPX-Survivac Vaccine Therapy	Anti-Survivin (generate robust CD8 T cells against surviving)	Recurrent Survivin-expressing DLBCL	24	2	NCT02323230	2014	Recruiting
Pembrolizumab (MK-3475)	Anti-PD-1 monoclonal antibody	After Autologous Stem Cell Transplantation in Patients With Relapsed/Refractory Classical Hodgkin Lymphoma and, Diffuse Large B Cell Lymphoma and T- Cell Non-Hodgkin Lymphoma	60	3	NCT02362997	2015	Recruiting
S1001 PET-Directed Therapy	Chemotherapy	Limited-Stage Diffuse Large B-Cell Lymphoma	155	2	NCT01359592	2011	Recruiting
Obinutuzumab (GA101) with DHAP as induction therapy before high dose chemotherapy BEAM with ASCT	A Glycoengineered Type II New CD20 Antibody	Relapsed/Refractory DLBCL.	78	2	NCT02374424	2015	Recruiting
R-CHOP	Anti-CD20/ Chemotherapy	HIV-infected and HIV-uninfected diffuse large B-cell lymphoma (DLBCL) patients	40	2	NCT02660710	2016	Recruiting
Bortezomib	Proteasome inhibitor	Maintenance Therapy in Patients With High Risk Diffuse Large B Cell Lymphoma	53	4	NCT01965977	2013	Recruiting
Bendamustine +s/c Rituximab	Alkylating agent/ Anti-CD20	Previously untreated PTLD, monomorphic CD20 (+) diffuse large B-cell lymphoma.	22	3	NCT02753062	2016	Recruiting
ISRT/IFRT+ CHOP	Radiotherapy + Chemotherapy	Limited Stage DLBCL	160	4	NCT02449265	2015	Recruiting
Durvalumab + R-CHOP or Lenalidomide + R-CHOP	Anti-PD 1/ Anti- CD20 + Chemotherapy	Untreated High-Risk Diffuse Large B-Cell Lymphoma	120	2/3	NCT03003520	2016	Recruiting
RICE-ibrutinib	Chemotherapy-BTK Inhibitor	Transplant-eligible relapsed/refractory DLBCL	34	3	NCT02955628	2016	Recruiting
Chidamide Plus R-CHOP	Histone deacetylase inhibitors +Anti-CD20-Chemotherapy	Elderly DLBCL	49	2	NCT02753647	2016	Recruiting
Reduced Chemotherapy (R-CHOP)	Anti-CD20-Chemotherapy	de novo, low-risk, non-bulky diffuse large B-cell lymphoma.	290	1	NCT02752815	2016	Recruiting
Lenalidomide + SCT Rituximab + miniCHOP	Immunomodulator+Anti-CD20+ Chemotherapy	The Senior Trial (DLBCL Patients of 80 y/o or+)	250	1/2	NCT02128061	2014	Recruiting
Yangzhengxiaoji Capsule + CHOP	Herbal + chemotherapy	III/IV DLBCL	120	1/2	NCT01949818	2013	Recruiting
Cinobufacini (Huachansu) + R-CHOP	Traditional Chinese Medicine (TCM) +Chemotherapy	DLBCL	316	2/3	NCT02871869	2016	Recruiting
MabionCD20 (MABION SA) or MabThera (rituximab by Hoffman-La Roche) +R-CHOP	Anti-CD 20 ( Biosimilar) +Chemotherapy	CD20-positive diffuse large B-cell lymphoma.	140	3	NCT02617485	2015	Active, not recruiting
Defibrotide+ CAR-T Receiving Axicabtagene Ciloleucel (Yescarta®)	T-cells are engineered to target CD19 receptors on the cancerous B cells and defibrotide for the prevention of CAR-T-associated neurotoxicity	Relapsed or Refractory Diffuse Large B-cell Lymphoma	35	2	NCT03954106	2019	Recruiting
YTB323, CD19-specific CAR-T Cells	T-cells are engineered to target CD19 receptors on the cancerous B cells	Adult Patients With CLL/SLL and DLBCL	50	1	NCT03960840	2019	Recruiting
CAR T cell treatment targeting CD19 and CD22 + anti-PD1 antibody in patients with DLBCL	T-cells are engineered to target CD19 and CD22 receptors on the cancerous B cells + anti-PD1 antibody	Relapsed or refractory DLBCL	171	1/2	NCT03287817	2017	Recruiting
Anakinra+ Axicabtagene Ciloleucel	Anakinra for the Reduction of CAR-T Toxicity in Patients	Relapsed or refractory DLBCL		1/2	NCT04432506	2020	Not recruiting yet

## Sheet: Supplementary Table 5
Supplementary Table 5: describes the pharmacological details of drugs currently in use for treatment of DLBCL
Generic Name,	Company/FDA Approval	Chemical structure	Drug Class/Type	Status/ Route	Target/	Toxicity	References
Trade Name/					Mechanism of Action
Development
Rituximab Rituxan Mabthera	Genentech, 1997 Idec Pharma-ceuticals Corp., 1997		Anti-neoplastic [micro-tubule inhibitor] mono-clonal antibody	Prescription/ Intravenous, Injection	Target: CD20 Mechanism of action: 1.Binds to CD20 and mediates B-cell lysis 2. complement dependent cytotoxicity 3. antibody dependent cell mediated cytotoxicity	Other: Tumor Lysis Syndrome, infections, renal toxicity, cardiac arrhythmias, bowel obstruction	[114]
Cyclophos-phamide Cytosan Neosar	Baxter Healthcare, 1959 Teva Parenteral, 1993 Bedford, 1982		Alkylating agents	Prescription/ oral, intravenous	Target: DNA Mechanism of action: DNA crosslinks both between and within DNA strands at guanine N-7 positions leading to cell apoptosis	Dermatologic: alopecia Other: immuno-suppression (when not desired), hemorrhagic cystitis	[115]
Doxorubicin Adriamycin PFS Rubex Doxil	Pharmacia and Upjohn, 1987 Bristol- Myers Squibb, 1989 Janssen Res and Dev, 1995		Antibiotics, anti-neoplastic, anthrax-cyclines	Prescription/ Intravenous	Target: topoisomerase II inhibitor Mechanism of action: 1.oxidized to an unstable metabolite 2. converted back to doxorubicin in a process that releases reactive oxygen species, leading to lipid peroxidation, membrane damage, DNA damage, oxidative stress 3. triggers apoptotic pathways of cell death 4. enters nucleus and poisons topoisomerase-II, leading to DNA damage and cell death	Other: acute and chronic cardiotoxicity/ cardiomyopathy	[116]
Vincristine Marqibo Kit Oncovin Vincrex Vincasar PFS Leurocristine Vincosid Vincasar Kyocristine	Talon Therap, 2012 Lilly, 1963 Bristol-Myers Squibb, 1988 Teva Parenteral, 1987		Anti-neoplastic agents, phytogenic	Prescription/ Intravenous	Target: beta-tubulin, tubulin polymerization inhibitor Mechanism of action: 1. Inhibits cell division during early mitosis 2. Binds to tubulin monomers preventing the formation of spindle microtubules 3.Stops separation of duplicated chromosomes and prevents cell division	Other: acute uric acid nephropathy, acute shortness of breath and severe bronchospasm	[117]
Prednisolone Ciprodex Decaderm Decadron Hexadrol Maxidex Ozurdex Tobradex ST Dexamethasone (Baycadron) Methylprednisolone (Depo-Medrol, Solu-Medrol, Medrol, A-Methapred)	Alcon,1962, 2003, 2009, Merck,1958 ECR, 2008 Sandoz, 1971Watson Labs, 1973 PVT Form, 1973 Phoenix Labs, 1974 Mutual Pharm,1974 Roxane, 1975 STI Pharma LLC, 1976 Par Pharm, 1983 Lyne, 2011 Vintage Pharms, 2011 Organon, 1962 Allergan, 2009		Gluco-corticoid, cortico-steroid	Prescription/ oral, intravenous, intramuscular, intra-articular, intralesional and soft tissue injection	Target: glucocorticoid receptor agonist Mechanism of action: 1.Inhibition of inflammatory agents in the body 2. implicated in the development or growth of some cancers	GI: gastritis Other: cushingoid facies, obesity, glucose intolerance, hypertension, psychological alterations, infections, myositis and myopathy, avascular necrosis of bone	[118]
Bleomycin Blenoxane	Enzo Life Sciences, Inc. Alfa Aesar, A Johnson Matthey Company, EMD Millipore		Anti-neoplastic agents	Prescription/ intramuscular, intravenous, subcutaneous or intrapleural administration	Target: cell cycle arrest in G2 and in mitosis Mechanism of action: inhibition of DNA synthesis with some evidence of lesser inhibition of RNA and protein synthesis	Pulmonary fibrosis Other: striae, idiosyncratic reaction, rash, erythema, hyper-pigmentation, vesiculation, skin tenderness, hyperkeratosis, nail changes, alopecia, pruritus, stomatitis	[119-121]
Etoposide VP-16 Vepesid Etopophos Dom-Etoposide Eposin Etoposide Pms-Etoposide Lastet Nexvep Toposar	Mylan Pharms Inc, Bristol-Myers Squibb Company, Intas Pharms Ltd., Novartis, Cancernova		Mitotic inhibitors	Prescription: (intravenous solution, oral capsule)	Target: inhibit DNA synthesis Mechanism of action: 1.inhibits DNA topoisomerase II, inhibiting DNA re-ligation 2.causes critical errors in DNA synthesis at the premitotic stage of cell division and can lead to apoptosis of cancer cell	Hematologic: leukopenia, thrombocyto-penia Other: nausea and vomiting, anorexia, alopecia	[122-124]
Vindesine Eldisine	Not FDA approved in US.		Anti-mitotic vinca alkaloid	Prescription/ injection route, intravenous	Target: arrest cell cycle in mitosis Mechanism of action: 1.causes arrest of cells in metaphase mitosis via inhibition tubulin mitotic functioning 2. cell-cycle specific for the S phase	Common side effects: black tarry stools, sore throat, chest pain chills, cough, fever, ulcers, painful or difficult urination, shortness of breath, sores	[125, 126]
Bortezomib (Velcade)	Millennium Pharms, 2003		Anti-neoplastic agent	Prescription: intravenous injection or subcutaneous use	Target: proteasome subunit beta type-1 and type-5 inhibitor Mechanism of action: 1.inhibits mammalian 26S proteasome, preventing targeted proteolysis that can affect multiple signaling cascades within cell 2.disruption of normal homeostatic mechanism leading to cell death	Hematologic: thrombocyte-penia, neutropenia, anemia Other: peripheral neuropathy	[127]
LY294002	Selleck Chemicals		PI3K Inhibitor	Subcutaneous, injection	Target: inhibits mTOR, DNA-PK, CK2, Pim-1 Mechanism of Action: inhibits mTOR and DNA dependent protein kinase, as well as other protein kinases such as CK2 and Pim-1 May inhibit CK2 by affecting phospholipase C and calcium signaling	N/A	[128, 129]
Zydelig Idelalisib	Gilead Sciences Inc.		PI3K Inhibitor, anti-neoplastic agent	Oral	Target: PI3K pathway Mechanism of Action: induces apoptosis, inhibits proliferation, and inhibits several cell signaling pathways (including BCR, CXCR4, CXCR5). in lymphoma cells: inhibits chemotaxis and adhesion and reduces viability	Hematologic: neutropenia, ALT and AST elevations Other: diarrhea, fatigue, nausea, pneumonia, pyrexia, rash, cough	[130, 131]
ABT-737	Selleck Chemicals		BCL2 Inhibitor	Oral	Target: BCL2 Mechanism of Action: disrupts BCL-2/BAX complex and BAK-dependent but BIM-independent activation of intrinsic apoptotic pathway	N/A	[132, 133]
Navitoclax (ABT-263)	Selleck Chemicals		BCL2 Inhibitor	Oral	Target: BCL2 antagonist Mechanism of Action: high affinity inhibition of BCL-2 and BCL-XL	GI: diarrhea, nausea, vomiting Hematologic: Thrombocyto-penia Other: fatigue	[134, 135]
Perifosine (KRX-0401)	Aeterna Zentaris Inc.		Akt Inhibitor	Oral	Target: Akt inhibition Mechanism of Action: induces apoptosis via clustering of death receptors in lipid rafts	GI: nausea, vomiting, diarrhea Other: fatigue	[136]
Cytarabine Cytosar-U Depocyt	Teva Parenteral, 1969Euro-health Intl Sarl,1989 Hospira, 1990 Fresenius Kabi, 2004 Mylan Lab Ltd, 2011 Teva Pharms, 1998Pacira Pharms Inc, 1999		Anti-metabolite anti-neoplastic agent, nucleoside metabolic inhibitor	Prescription/ Intravenous, Intrathecal, or Subcutaneous	Target: DNA polymerase inhibitor Mechanism of action: 1. Damages the S phase of cell cycle 2. Inhibits both DNA and RNA polymerases and nucleotide reductase enzymes needed for DNA synthesis	Hematologic: anemia, leukopenia, thrombocyto-penia, megaloblastosis Other: Ara-C syndrome, infection	[137]
Cisplatin Carboplatin Platinol Platinol-AQ cisplatinum platamin neoplatin cismaplat or cis-diamminedichloroplatinum (II) (CDDP) oxaliplatin	Bristol-Myers Squibb, Tocris Bioscience, APP Pharms LLC, Bedford Labs Div Ben Venue Labs Inc. Pharma-chemie bv Teva, Parenteral Medicines Inc.		Platinum- based anti-neoplastic agent, cross-linking reagents, radiation-sensitizing agents	Prescription/ Intravenous	Target: inhibit DNA synthesis and RNA transcription Mechanism of action: 1. attachment of alkyl groups to DNA bases, resulting in DNA fragmentation by repair enzymes in attempts to replace alkylated bases; prevents DNA synthesis and RNA transcription from affected DNA 2. DNA damage via the formation of cross-links, preventing DNA from being separated for synthesis or transcription and 3. inductio…	Hematologic: anemia, thrombocyte-penia, leucopenia hemolytic anemia, high amount of uric acid in the blood Renal: functional impairment GI: nausea, vomiting	[138]
Ifosfamide (Ifex)	APP Pharms, Baxter Intl Inc,Bristol-Myers Squibb Co., Teva Pharms Industries Ltd.		Alkylating agents	Prescription/ Intravenous	Target: alkylation of DNA Mechanism of action: prodrug that requires metabolic activation by hepatic cytochrome P450 isoenzymes to exert its cytotoxic activity	Renal: lower back/side pain, frequent, painful or difficult urination Hyper-sensitivity: blood in urine Constitutional: symptoms (+)	[139]
Methotrexate Trexall Rasuvo Otrexup Mexate	Barr Pharm, 2001 Medac Pharma Inc., 2014 Antares Pharma Inc, 2013 Bristol, 1979		Anti-neoplastic, anti-psoriatic, anti-rheumatic, cytotoxic	Prescription/ Injection, Subcutaneous	Target: dihydrofolate reductase inhibitor Mechanism of action: 1. Inhibits folic acid reductase 2. hinders DNA synthesis 3.prevents cellular replication	Hematologic: aplastic anemia, pancytopenia, leukopenia, neutropenia Other: lymph-adenopathy, drowsiness, blurred vision, cognitive dysfunction, moodiness, tinnitus, mucositis	[140]
Mitoxantrone Novantrone DHAD	Teva Parenteral Medicines, Inc.		Antitumor antibiotics type 2 topoi-somerase inhibitors	Prescription/ Intravenous	Target: type 2 topoisomerase inhibitor Mechanism of action: disrupts DNA synthesis and repair in both healthy and cancer cells by intercalation between the DNA bases	Hematologic: leucopenia, thrombocyte-penia, anemia Constitutional: fever, weakness GI: nausea, vomiting	[141]
Epirubicin Ellence Pharmorubicin	Pharmacia and Upjohn Company, 1999 Greenston, LLC, 1999 Teva Parenteral Medicines, Inc., 2007 Sandoz Inc, 2009 Mylan Instl LLC, 2013 Amneal Agila LLC, 2013Sagent Pharms, 2014		Anti-neoplastic or cytotoxic drugs	Prescription/ Intravenous	Target: inhibit topoisomerase 2 Mechanism of action: inhibits nucleic acid (DNA and RNA) and protein synthesis	Constitutional symptoms: nausea, vomiting, pain around injection site, red urine Hematologic: anemia, leucopenia, thrombocyte-penia	[142]
Busulfan Busilvex Myleran	Otsuka America Pharms, Inc 1999 Aspen Global Inc. 1985 Glaxosmithkline, PDL BioPharma Inc.		Immuno-suppressive agents, anti-neoplastic agents, alkylating agents, myelo-ablative agonists	Prescription/ Intravenous, Oral	Target: alkylating agents Mechanism of action: alkylating agent that contains 2 labile methanesulfonate groups attached to opposite ends of a 4-carbon alkyl chain	Hematologic: anemia, leucopenia, thrombocyte-penia	[143]
Melphalan Alkeran	Aspen Pharma Trading Limited, 1964 ApoPharma USA Inc, 2011		Alkylating nitrogen mustard	Prescription / Oral	Target: alkylating agent Mechanism of action: 1. attachment of alkyl groups to DNA bases, forming monoadducts and resulting in DNA fragmentation by repair enzymes in their attempts to replace the alkylated bases 2. prevents DNA synthesis and RNA transcription from the affected DNA	Hematologic: anemia, leucopenia, thrombocyte-penia GI: nausea, vomiting, diarrhea, loss of appetite	[144]
Gemcitabine Gemzar	Hospira Inc, 2010-11, Sagent Pharms 2011, 2014 Teva Parenteral Medicines Inc., Eli Lilly and Co.		thymidylate synthetase inhibitors	Prescription/ Intravenous	Target: thymidylate synthetase inhibitors Mechanism of action: inhibits DNA synthesis and cell death	Hematologic: anemia, leucopenia, thrombocyto-penia GI: nausea, vomiting, loss of appetite, diarrhea Constitutional: fever, fatigue, malaise	[145]
Ofatumumab Arzerra	Glaxo Grp Ltd, 2009		Anti-neoplastic agent, monoclonal antibody	Prescription / Injection	Target: CD20 Mechanism of action: 1. Binds to small and large extracellular loops of CD20. CD20 not shed from cell surface and not internalized following binding 2. Fab domain of ofatumumab binds to CD20 & Fc domain mediates immune effector functions to result in B-cell lysis	Hematologic: neutropenia, anemia GI: diarrhea, nausea Dermatologic: rash Other: cough, pneumonia, pyrexia, fatigue, dyspnea, upper respiratory tract infections, bronchitis	[146]
Lenalidomide (Revlimid)	Celgene, 2005		Immuno-modulatory agent	Prescription/ Oral	Target: TNF-alpha inhibitor Mechanism of action: 1. Increases tumor cell apoptosis: - Enhancing IL-10 2. Induces G0-G1 cell cycle arrest: - CDK2 inhibition 3. T- cells activated via B7 pathway: - Tyrosine phos-phorylation of CD28	Hematologic: Neutropenia, thrombocyte-penia, anemia Other: fatigue, pneumonia	[147]
Temsirolimus Torisel	PF Prism CV, 2007		mTOR inhibitor, Antineoplastic agent	Prescription/ Intravenous	Target: mTOR inhibitor Mechanism of action: 1. Binds FKBP-12 and complex inhibits mTOR 2. mTOR Inhibition of mTOR activity results in G1 growth arrest in treated tumor cells	Hematologic: thrombocyte-penia, asthenia, anemia GI: diarrhea Other: fever	[148]

## Sheet: Supplementary Table 6
Supplementary Table 6: Table describing the pharmacological details of drugs currently under investigation for treatment of DLBCL
Generic Name, Trade Name/	Company/FDA Approval	Chemical Structure	Drug Class/ Drug Type	Status/ Route	Target/ Mechanism of Action	Toxicity	References
Development
Mechloreth-amine (Mustargen)	Lundbeck Inc. Merck & Co.		Antineoplastic agents, alkylating agents, chemical warfare agents, irritants	Prescription/ intravenous, topical, intracavitary	Target: inhibit rapidly proliferating cells Mechanism of action: 1. Attachment of alkyl groups to DNA bases, resulting in DNA fragmentation by repair enzymes in their attempts to replace the alkylated bases 2. DNA damage via the formation of cross-links which prevents DNA from being separated for synthesis or transcription 3. induction of mispairing of the nucleotides leading to mutations. Mechlo…	More common: missing menstrual periods, painful rash Less common: dizziness, joint pain, loss of hearing, ringing in ears, swelling of feet or lower legs	[149]
Procarbazine (Matulane)	AAI Pharma Inc., B&B Pharma-ceuticals, Kaiser Foundation Hospital, Sigma-Tau Pharma-ceuticals Inc.		Methylhydra-zine derivative, miscellaneous antineoplastics	Prescription/ oral	Target; may inhibit protein, RNA, and DNA synthesis. Mechanism of action: 1. cytotoxic action of procarbazine has not been clearly defined 2. act by inhibition of protein, RNA and DNA synthesis	Neurological: confusion, convulsions, cough, hallucinations OB/Gyn: missing periods Respiratory: shortness of breath, thickening of bronchial secretions Other: weak-ness, tiredness	[150, 151]
Everolimus (Afinitor) Votubia Zortress RAD 001 SDZ-RAD	Novartis, 2009 Novartis, 2010		Kinase inhibitor	Prescription/ oral	Target: mammalian target of rapamycin (mTOR) inhibitor Mechanism of action: 1. Dual inhibition of the ER and PI3K/Akt/mTOR signaling pathways 2. Provides synergistic inhibition of tumor	GI: diarrhea, nausea, less appetite Dermatologic: rash Other: cough, stomatitis, infection, head-ache, fatigue, edema, abd pain, fever	[152]
Alvocidib Flavopiridol	Sanofi-Aventis, N/A Selleck Chemicals, N/A		Flavonoid alkaloid CDK9 kinase inhibitor	Phase 2 trial	Target: CDK inhibitor Mechanism of action: 1. Induces cell cycle arrest by preventing CDK phosphory- lation and down-regulating cyclin D1 and D3 expression, resulting in G1 arrest, apoptosis 2. Inhibition of P-TEFb: suppressed transcription and decreased phosphorylation of RNA Pol II leading to decrease in cyclin D1, VEGF and Mcl-1	Hematologic: granulocyto-penia, anemia GI: diarrhea Other: fatigue, infection	[153, 154]
Bendamustine Treanda Ribomustin Levact Cytostasan SDX-105 SyB L-0501	Cephalon, 2008		Alkylating/ antineoplastic agent	Prescription/ intravenous injection	Target: alkylating DNA Mechanism of action: 1. Activation of DNA damage stress response and apoptosis induced by p21 (Cip1/Waf1) 2. inhibition of mitotic checkpoints and induction of mitotic catastrophe	Hematologic: febrile neutropenia Other: fatigue, pneumonia, hypokalemia dehydration, pyrexia	[155]
Sunitinib SU-11248 Sunitinibum Sutent	Pfizer Inc.,2006		Multi-targeted receptor tyrosine kinase (RTK) inhibitor	Prescription/ Oral	Target: multi- target receptor tyrosine kinase inhibitor Mechanism of action: inhibits multiple RTKs, some of which are implicated in tumor growth, pathologic angiogenesis, and metastatic progression of cancer	GI: nausea, vomiting, diarrhea, fatigue, hypertension Constitutional symptoms: (+)	[156]
Fostamatinib disodium Fostamatinib	Rigel Pharms, N/A		Spleen tyrosine kinase (Syk) inhibitors, immuno-suppressant, antirheumatic, antineoplastic	Phase3 trial/orally bioavailable	Target: NF-kappa B and B cell receptor signaling pathways Mechanism of action: 1. Inhibits Syk kinase-mediated IgG Fc gamma receptor signaling, resulting in inhibition of activation of mast cells, macrophages, and B-cells and related inflammatory responses and tissue damage 2. Syk kinase mediate diverse cellular responses, including proliferation, differentiation, and phagocytosis	Hematologic: neutropenia, anemia GI: nausea, diarrhea Other: fatigue, increased AST, hypertension	[157]
Belinostat PXD-101 Beleodaq	Spectrum Pharms, 2014		HDAC inhibitor, antineoplastic	Phase 2 trial/ IV, infusion, oral	Target: HDACs Mechanism of action: 1.Targets HDAC enzymes, inhibiting tumor cell proliferation, inducing apoptosis, promoting cellular differentiation, and inhibiting angiogenesis 2. sensitize drug-resistant tumor cells to other antineoplastic agents, possibly via the down-regulation of thymidylate synthase	Hematologic: neutropenia, thrombocyto-penia GI: adynamic ileus Dermatologic: pruritus, rash, erythema, edema	[158]
MK2206 (AKT inhibitor)	Merck &Co, N/A		AKT allosteric inhibitor	Oral	Target: Protein kinase Akt (protein kinase B) Mechanism of action: 1.Inhibits phosphorylation of Thr308 and Ser473 of Akt. 2.Suppresses Akt signaling pathway and promotes cancer cell death as a single agent as well as in combination with other chemotherapeutic agents.	GI: nausea, vomiting, diarrhea Dermatologic: rash Other: fatigue, hyperglycemia	[159]
Ixabepilone Azaepothilone B Ixempra	Bristol-Myers Squibb, 2007		Epothilone B analog or anti-microtubule agent	Prescription/ Injection	Target: epothilone B analog Mechanism of action: 1.Binds of Ixabepilone to beta-tubulins (e.g. beta-III tubulin) 2. stabilizes microtubules	Musculo-skeletal: peripheral neuropathy, muscle weakness, muscle and joint pains GI: nausea and vomiting Hematologic: Low white blood cell count	[160]
Fludarabine Fludara Oforta	Genzyme Corp,1991 Sanofi Aventis US, 2008		Purine nucleotides, anti-metabolites, antineoplastic agents	Prescription/ intravenous, oral	Target: DNA synthesis inhibitor Mechanism of action: 1. Inhibition of ribonucleotide reductase, incorporation into DNA: repression of DNA polymerization 2. Inhibition of DNA ligase and DNA primase	Hematologic: neutropenia, thrombocytopenia, anemia, lymphocyto-penia GI: nausea, vomiting Other: infection (typically respiratory tract), fever, elevation of liver enzymes	[161]
Clofarabine Clolar Clofazic Evoltra	Raffo Labs, Sanofi Genzyme, Sanofi Aventis US LLC, AAIPharma Inc.		Purine nucleoside, antimetabolite	Prescription/ intravenous injection	Target: purine analogs Mechanism of action: metabolized intracellularly to the active 5'-monophosphate metabolite by deoxycytidine kinase and 5'-triphosphate metabolite by mono- and di-phospho-kinases	Hematologic: anemia, leukopenia, thrombocyto-penia GI: nausea, vomiting, diarrhea, abdominal pain Constitutional: fatigue, malaise	[162]
Tositumomab Bexxar Tositumomab Iodine I - 131	Glaxo-SmithKline Inc, 2006 Corixa Corp, MDS Nordion		Murine IgG2a lambda monoclonal antibody against CD20 antigen	Prescription/ intravenous injection	Target: monoclonal antibody against CD20 antigen Mechanism of action: binds to the CD20 antigen which is found on mature B-lymphocytes	Hematologic: anemia, leukopenia, thrombocyto-penia Constitutional: fever, weakness	[55]
Alemtuzumab Campath Lemtrada Mabcampath	Bayer Healthcare, Boehringer Ingelheim Ltd., Genzyme Inc., ILEX Pharms LP		Monoclonal antibodies against CD52 antigen	Prescription/ intravenous injection	Target: monoclonal antibodies against CD 52 antigen Mechanism of action: 1. binds to the CD52 antigen present on most B and T lymphocytes. 2. antibody-dependent lysis of leukemic cells.	Hematologic: anemia, leukopenia, thrombocyto-penia GI: nausea, vomiting	[163]
Alisertib (MLN8237)	Takeda Pharm Company Ltd., Millennium Pharms, Inc., Selleck Chemicals LLC.		Aurora kinase inhibitor	Prescription/ oral	Target: aurora A kinase inhibitor Mechanism of action: 1.selective, potent AAK inhibitor 2.directly binds and regulates N-myc turnover, essential in N-myc amplified neuroblastomas 3. phosphorylate and regulate p53 function	Hematologic: neutropenia, thrombocyto-penia GI: diarrhea, nausea Dermatologic: alopecia Other: fatigue, stomatitis, somnolence	[164]
Brentuximab Vedotin (Adcetris)	Seattle Genetics, 2015 Takeda Pharm Company		Antineoplastic and immuno-modulating agents (CD30 monoclonal antibodies)	Prescription/ intravenous injection	Target: CD30, monomethyl auristatin E (MMAE) Mechanism of action: 1. The IgG1 antibody enables Brentuximab vedotin to target tumor cells expressing CD30. 2. Once inside the cell, the linker is cleaved releasing MMAE and disrupting the microtubule network	Hematologic: anemia, neutropenia, thrombocyto-penia Skin: rash, alo-pecia, pruritus Respiratory: URTI, cough GI: nausea, diarrhea, abd pain, vomiting	[165]
Panobinostat Farydak LBH589	Novartis Pharms Corp, 2015		Antineoplastic, histone deacetylase inhibitors	Prescription/ oral	Target: histone deacetylase (HDACs) inhibitor Mechanism of action: 1.Inhibits multiple histone deacetylase enzymes 2. apoptosis of malignant cells via multiple pathways like Notch signaling pathway	Constitutional symptoms GI symptoms Hematologic: myelo-suppression Other: fatigue	[165]
Vorinostat (Zolinza)	Merck, 2006		Histone deacetylase inhibitor	Prescription/ oral	Target: histone deacetylase 1, 2, 3 and 6 (HDAC1, HDAC2, HDAC3, HDAC6) inhibitor Mechanism of action: 1. Inhibition of histone deacetylase 2.accumulation of acetylated histones and acetylated proteins, including transcription factors crucial for the expression of genes	Hematologic: deep vein thrombosis, thrombocytopenia, anemia GI: nausea, vomiting, diarrhea, taste disorders Other: pulmonary embolism, hyperglycemia, chills	[167]
Bevacizumab Avastin	Genentech, Inc., 2004 Hoffmann La Roche Ltd., 2005		Monoclonal antibody and anti-angiogenesis drugs	Prescription/ intravenous injection	Target: monoclonal antibodies and inhibit angiogenesis Mechanism of action: human framework regions with antigen binding regions of a humanised murine antibody that binds to VEGF.	GI: nausea, vomiting, abdominal pain, diarrhea, constipation Constitutional: fatigue, malaise, headache Hematologic: leukopenia	[168]
Fenretinide	N/A		Antineoplastic agents, anti-carcinogenic agents	Phase 1 trial	Target: retinoid receptor mediated cell death Mechanism of action: 1.inhibits the growth of several human cancer cell lines 2.acts through both retinoid-receptor-dependent and independent mechanisms	Grade 2 toxicity: skin xerosis, nyctalopia, hepatic toxicity, diarrhea, and headache	[169]
Obinutuzumab RO 5072759 (GA 101) Gazyva Afutuzumab	Genentech Inc., 2013	N/A	Humanized monoclonal antibodies	Prescription/ intravenous injection	Target: bind type 2 CD 20 antibodies Mechanism of action: 1. binds to type II CD20 antibodies 2. higher induction of antibody-dependent cytotoxicity 3.higher direct cytotoxic effect than the classic CD20 antibodies	Hematologic: Lymphocyto-penia, neutor- penia, leuko-penia infusion reaction, thrombocyto-penia Metabolic: Hypoglycemia, hyperkalemia	[170]
Ibritumomab tiuxetan Zevalin	Spectrum Pharms, 2002		Carboxylic acids and derivatives	Prescription/ intravenous	Target: bind type 2 CD 20 antibodies Mechanism of action: 1. binds to type II CD20 antibodies 2. higher induction of antibody-dependent cytotoxicity 3.higher direct cytotoxic effect than the classic CD20 antibodies	Hematologic: Hematopoietic myelo-suppression	[171]
Carmustine BiCNU Gliadel Becenun Carmubris Carustine Nitrumon	Bristol-Myers Squibb Co., Eisai Inc., Mead Johnson and Co., MGI Pharma, Inc.		Cell cycle phase nonspecific alkylating antineoplastic agent	Prescription/ intravenous, intracavitary intralesional	Target: inhibit DNA synthesis Mechanism of action: 1.cross-links in DNA and RNA, leading to the inhibition of DNA synthesis, RNA production and RNA translation (protein synthesis). 2.binds to and modifies (carbamoylates) glutathione reductase. This leads to cell death.	Hematologic: leukopenia, thrombocyto-penia GI: nausea, vomiting	[172]
Sorafenib tosylate Nexavar	Bayer Healthcare, 2005		Multi-kinase inhibitor	Prescription/ oral	Target: Simultaneous targeting of the Raf/Mek/Erk pathway Mechanism of action: 1. interacts with multiple intracellular (CRAF, BRAF and mutant BRAF) and cell surface kinases (KIT, FLT-3, VEGFR-2, VEGFR-3, and PDGFR-ß) 2. involved in angiogenesis, reduces blood flow to the tumor 3. targeting the Raf/Mek/Erk pathway 4.By inhibiting these kinases, genetic transcription involving cell proliferation a…	Hematologic: thrombocytopenia, neutropenia GI: diarrhea Dermatologic: hand/foot reactions	[173]
Aldesleukin Proleukin IL-2 Interleukin-2 precursor T-cell growth factor TCGF	Novartis Pharms Corp, 1992 Prometheus Lab Inc., 1992 Bayer Healthcare, Chiron Corp.		Human IL -2 gene analog	Prescription/ intravenous injection	Target: IL 2 analog Mechanism of action: 1.binds to IL-2 receptor which leads to heterodimerization of the cytoplasmic domains of the IL-2R beta and gamma chains 2. activation of tyrosine kinase Jak3 and phosphorylation of tyrosine residues on IL-2R beta chain	Hematologic: anemia, leukopenia, thrombocyto-penia GI: nausea, vomiting, diarrhea Constitutional fever, fatigue, malaise	[174]
Tipifarnib R115777 Zarnestra	N/A		Farnesyltransferase inhibitors	Phase 2 trial	Target: inhibit farnesyltransferase Mechanism of action: downstream effect of preventing the proper functioning of the Ras protein	Hematologic: neutropenia grade ≥3, thrombocytopenia grade ≥3 Non-hematologic: peripheral neurotoxicity, diarrhea, GI tract inflammation and skin rash	[175]
Romidepsin Istodax	Celgene, 2009		Antibiotic, antineoplastic	Prescription / infusion	Target: histone deacetylase (HDACs) inhibitor Mechanism of action: 1.Inhibits removal of acetyl groups from lysine residues of N-terminal, maintaining transcriptionally active chromatin state 2. Altered acetylation of nuclear and cytoplasmic proteins, although precise pathways	Hematologic: neutropenia, thrombocytopenia	[176]
Ipilimumab Yervoy	E.R. Squibb & Sons, LLC, 2011 Bristol-Myers Squibb Canada, 2012		Antineoplastic agents, monoclonal antibodies	Prescription/ intravenous	Target: recombinant human monoclonal antibody (IgG1 kappa immunoglobin) Mechanism of action: fully human IgG1κ antibody that binds to CTLA-4 (cytotoxic T lymphocyte-associated antigen 4), a molecule on T-cells	GI: nausea, vomiting, diarrhea Constitutional fatigue, rash	[177]
BAY 80-6946/ Copanlisib	Apex BT Stratech Scientific Ltd.		PI3K inhibitor	Phase 1/2 trial	Target: PI3K inhibitor Mechanism of action: 1. pan-Class I phosphatidylinositol-3-kinase (PI3K) inhibitor 2. potent preclinical inhibitory activity against both PI3K-d and PI3K-α isoforms	Non-hematologic: hyperglycemia (70%), hypertension (70%), fatigue (64%), diarrhea (36%) Hematologic: neutropenia (36%) and anemia (33%)	[178, 179]
Ibrutinib Imbruvica	Pharma Cyclics Inc., 2014		Antineoplastic agent/bruton tyrosine kinase inhibitor	Prescription/ Oral	Target: Bruton's tyrosine kinase inhibitor Mechanism of action: 1. Inhibits BTK and activates pathways necessary for B-cell trafficking, chemotaxis, and adhesion 2. Promotes cancer cell apoptosis, inhibits cell proliferation	GI: diarrhea, nausea, peripheral edema, constipation, vomiting, loss of appetite Other: fatigue, dyspnea, upper respiratory tract infection	[180]
Carfilzomib PR171 Kyprolis	Onyx Pharma-ceutical, 2012		Proteasome inhibitor	Prescription/ intravenous	Target: Proteasome subunit beta type-5 Mechanism of action: 1. Proteasome inhibition leads to decreased cellular proliferation, resulting in cell cycle arrest and apoptosis 2.Induces apoptosis of cells mediated by activation of JNK, Bcl-2, and mitochondria-related pathways 3.inhibits growth and survival signaling pathways NF-κB and STAT3	Hematologic: thrombocythemia, anemia, thrombocyto-penia, lymphopenia GI: nausea Other: fatigue, hypophosphatemia, hyponatremia	[181]
Azacitidine 5-azacitindine Vidaza Ladakamycin Mylosar	Celgene Corp, 2004, 2010 Sandoz Inc, 2013-2014 Dr. Reddy's Labs Inc., 2013, 2015		Pyrimidine nucleoside analogue	Prescription/ intravenous injection or subcutaneous use	Target: inhibits DNA methyltransferase Mechanism of action: 1. inhibition of DNA methyltransferase at low doses, causing DNA hypomethylation 2. direct cytotoxicity in abnormal hematopoietic cells in the bone marrow through its incorporation into DNA and RNA at high doses, resulting in cell death	Hematologic: thrombocythemia, anemia, thrombocytopenia, lymphopenia GI: nausea, vomiting	[182]
Pembrolizumab Keytruda Lambrolizumab MK 3475 SCH 900475	Merck Sharp & Dohme Corp., 2014, 2015	N/A	Monoclonal antibody	Prescription/ intravenous	Target: cell surface receptor programmed cell death protein 1 (PD-1) Mechanism of action: antibody drug that targets the cell surface receptor programmed cell death protein 1 (PD-1) found on T cells	Constitutional cough, nausea, anemia, fatigue Metabolic: hyperglycemia,hyponatremia, hypoalbuminemia	[183]
Laromustine (VNP40101M) Cloretazine	N/A		Alkylating agents	Phase 3 trial	Target: damage DNA Mechanism of action: 1.small molecule that works by damaging DNA 2.releases the DNA chloroethylating agent 90CE after entering the blood stream	Constitutional hypotension, headache, rash, nausea, malaise, vomiting, flushing	[184]
Pomalidomide Pomalyst Imnovid	Celgene Corp, 2013		Thalidomide analog	Prescription/ oral	Target: immunomodulatory agent with antineoplastic activity. Mechanism of action: immunomodulatory agent with antineoplastic activity, inhibits the proliferation and induces apoptosis of various tumor cells	GI: diarrhea, nausea, loss of appetite, peripheral edema, constipation, vomiting Other: fatigue, dyspnea, upper respiratory tract infection	[185]
Dasatinib (sprycel)	E.R. Squibb & Sons, LLC 2006, 2011		BCR/ABL and Src family tyrosine kinase inhibitor	Prescription/ oral	Target: BCR/ABL and Src family tyrosine kinase inhibitor Mechanism of action: inhibits BCR-ABL, SRC family (SRC, LCK, YES, FYN), c-KIT, EPHA2, and PDGFRβ.	Hematologic: thrombocythemia, anemia, thrombocytopenia, lymphopenia. Other: fever, diarrhea, rash, headache, bleeding, muscle and bone pain, fatigue, nausea, peripheral edema	[186]
Canfosfamide Telcyta	N/A		N-acyl-alpha amino acids and derivatives	Phase 2 clinical trial	Target: split GST P1, cell death Mechanism of action: 1. Activation of canfosfamide occurs when GST P1-1 splits canfosfamide into two active fragments: a glutathione analog fragment and an active cytotoxic fragment 2. Cytotoxic fragment reacts with important cell components (including RNA, DNA and proteins) leading to cell death	Hematologic: anemia, neutropaenia (no febrile neutropaenia), thrombocytopenia	[187]
Selinexor KPT330	Karyo-pharm Selleck Chem		SINE™ XPO1 antagonist	Prescription/ oral, topical	Target: SINE™ XPO1 antagonist Mechanism of action: 1. suppresses the growth of T-ALL cells (MOLT-4) and AML cells (MV4–11) in vivo 2. little toxicity to normal hematopoietic cells	GI: nausea, anorexia, fatigue, vomiting, diarrhea, weight loss	[188]
Blinatumomab Blincyto AMG 103	Amgen Inc, 2014	N/A	BiTE-class (bi-specific T-cell engagers) constructed monoclonal antibody	Prescription/ intravenous	Target: BiTE-class (bi-specific T-cell engagers) constructed monoclonal antibody Mechanism of action: 1. bispecific CD19-directed CD3 T-cell engager that binds to CD19 expressed on the surface of cells of B-lineage origin and CD3 expressed on the surface of T cells 2. activates endogenous T cells by connecting CD3 in T cell receptor complex with CD19 on benign and malignant B cells	Neurotoxicity Other: fever, headache, infection	[189]
ONO-4059	ONO Pharms.		BTK inhibitor	Phase 1 trial/ Oral	Target: Bruton's tyrosine kinase (BTK) inhibitor Mechanism of Action: binds irreversibly to Cys481 within ATP binding site of BTK kinase domain, thus preventing BTK activation	Grade 1 or 2 toxicity	[190]
PRT318	Yama-nouchi Pharm Co.		SYK Inhibitor	Oral	Target: spleen tyrosine kinase Mechanism of Action: SYK inhibition blocks the G1-S transition and causes cell cycle arrest	N/A	[191]
Sotrastaurin AEB-071	Novartis AG		PKC Inhibitor	Oral	Target: protein kinase C Mechanism of Action: inhibits early T-cell activation via the disruption of downstream NF-κB signaling	N/A	[192]
Jakafi Ruxolitinib	Incyte Corp.		JAK1 and JAK2 Inhibitor	Oral	Target: protein kinase Mechanism of Action: inhibits JAK1 and 2 pathway signaling. Inhibition of JAK 1 and 2 mediates the signaling of cytokines and growth factors	Hematologic: anemia, thrombocyto-penia, neutropenia Other: infection	[193]
Pacritinib	CTI BioPharma		JAK2 Inhibitor	Oral	Target: JAK2 Mechanism of Action: inhibition of transcription factor activation via inhibition of JAK2 tyrosine kinase	GI: diarrhea, nausea, vomiting, abdominal pain	[194]
